# Supplementary material for: Investigating Photo-Degradation as a Potential Pheromone Production Pathway in Spotted Lanternfly, Lycorma delicatula
Source: Insects. 2023 Jun 13;14(6):551. doi: 10.3390/insects14060551 (PMC10299250; doi:10.3390/insects14060551)
Supplement: Supplementary file 1 [file insects-14-00551-s001.zip]

Archive with 1 entries (1 files):
- insects-2382430-supplementary.pdf
